# Supplementary material for: Broad protection against clade 1 sarbecoviruses after a single immunization with cocktail spike-protein-nanoparticle vaccine
Source: Nat Commun. 2024 Feb 12;15:1284. doi: 10.1038/s41467-024-45495-6 (PMC10861510; doi:10.1038/s41467-024-45495-6)
Supplement: Supplementary file 4 — Source Data [file 41467_2024_45495_MOESM4_ESM.xlsx]

## Sheet: Fig 2e and S2
ELISA results for S:
	614D			SHC014			BA.1			BA.5			XBB			BA.2.75.2			SARS-CoV-1			BSA
ACE2-Fc	3.014	2.988	3.043	2.743	2.754	2.736	2.863	2.914	2.831	2.825	2.757	2.769	2.564	2.401	2.464	2.793	2.764	2.754	2.969	2.925	2.924	0.059	0.061	0.058
CR3022	3.232	3.229	3.239	3.178	3.062	3.107	2.495	2.486	2.545	2.391	2.362	2.394	1.946	1.937	1.901	2.377	2.376	2.403	3.21	3.173	3.197	0.047	0.048	0.051
S309	3.207	3.193	3.197	2.937	2.995	2.964	2.963	2.89	2.926	2.947	2.96	2.965	2.922	2.948	2.913	3.008	3.096	3.021	3.137	3.176	3.152	0.048	0.049	0.051
S2P6	2.682	2.669	2.597	2.585	2.573	2.582	2.75	2.601	2.686	2.698	2.724	2.682	2.662	2.603	2.46	2.641	2.627	2.657	2.62	2.555	2.528	0.048	0.049	0.056
Mean for S:										SD for S:
	614D	SHC014	BA.1	BA.5	XBB	BA.2.75.2	SARS-CoV-1	BSA			SARS-CoV-2	SHC014	BA.1	BA.5	XBB	BA.2.75.2	SARS-CoV-1	BSA
ACE2-Fc	3.015	2.74433	2.86933	2.78367	2.47633	2.77033	2.93933	0.0593333		ACE2-Fc	0.0275136	0.00907377	0.0418609	0.0362951	0.0821969	0.0202567	0.025697	0.00152753
CR3022	3.23333	3.11567	2.50867	2.38233	1.928	2.38533	3.19333	0.0486667		CR3022	0.0051316	0.0584836	0.0317857	0.017673	0.0238118	0.015308	0.0187705	0.00208167
S309	3.199	2.96533	2.92633	2.95733	2.92767	3.04167	3.155	0.0493333		S309	0.0072111	0.029023	0.0365011	0.00929157	0.0181751	0.0475009	0.0196723	0.00152753
S2P6	2.64933	2.58	2.679	2.70133	2.575	2.64167	2.56767	0.051		S2P6	0.0457857	0.006245	0.0747462	0.0211975	0.10387	0.0150111	0.0472899	0.0043589
ELISA results for VLP-S:
	VLP-614D-S			VLP-BA.1-S			VLP-BA.5-S			VLP-XBB-S			VLP-BA.2.75.2-S			VLP-SHC014-S			VLP-SARS-CoV-1-S			VLP only
ACE2-Fc	2.269	2.308	2.218	2.483	2.492	2.439	2.542	2.521	2.498	1.736	1.769	1.637	2.609	2.592	2.658	2.724	2.645	2.638	2.851	2.823	2.732	0.092	0.065	0.066
CR3022	3.03	3.075	3.06	1.825	1.841	1.836	2.035	1.998	2.039	1.07	1.021	1.07	2.224	2.151	2.231	2.869	2.845	2.889	3.069	3.03	3.041	0.05	0.045	0.052
S309	3.104	3.138	3.119	2.714	2.754	2.636	2.637	2.65	2.597	2.078	2.161	2.146	2.893	2.883	2.907	2.821	2.811	2.92	3.018	3.134	3.036	0.051	0.049	0.048
S2P6	2.617	2.596	2.636	2.633	2.6	2.618	2.628	2.568	2.472	2.029	2.013	2.044	2.659	2.56	2.645	2.241	2.344	2.321	2.506	2.471	2.457	0.048	0.055	0.058
Mean for VLP-S:										SD for VLP-S:
	614D	BA.1	BA.5	XBB	BA.2.75.2	SHC014	SARS-CoV-1	VLP only			614D	BA.1	BA.5	XBB	BA.2.75.2	SHC014	SARS-CoV-1	VLP only
ACE2-Fc	2.265	2.47133	2.52033	1.714	2.61967	2.669	2.802	0.0743333		ACE2-Fc	0.0451331	0.0283608	0.0220076	0.068695	0.0342685	0.0477598	0.0622174	0.015308
CR3022	3.055	1.834	2.024	1.05367	2.202	2.86767	3.04667	0.049		CR3022	0.0229129	0.00818535	0.0226053	0.0282902	0.0443058	0.0220303	0.020108	0.00360555
S309	3.12033	2.70133	2.628	2.12833	2.89433	2.85067	3.06267	0.0493333		S309	0.0170392	0.0600111	0.0276225	0.0442305	0.0120554	0.0602522	0.0624286	0.00152753
S2P6	2.61633	2.617	2.556	2.02867	2.62133	2.302	2.478	0.0536667		S2P6	0.0200083	0.0165227	0.0786893	0.0155027	0.0535755	0.0540648	0.0252389	0.0051316

## Sheet: Fig 3a and 4a
	VLP-S
Virus:	VLP-614D-S			VLP-SARS-CoV-1-S			VLP-SHC014-S			VLP-BA.1-S			VLP-BA.5-S			VLP-BA.2.75.2-S			VLP-XBB-S			VLP-614D-S + VLP-SHC014-S + VLP-BA.2.75.2-S			VLP-614D-S + VLP-SHC014-S + VLP-XBB-S			VLP-614D-S + VLP-SHC014-S			Pfizer-BioNTech Bivalent, 30 ug
SARS-CoV-2	4853	4843	5578	<20	<20	<20	<20	<20	<20	2198	2208	917.6	5580	2536	2029	907.4	138.2	327.7	287	714.5	30.98	203492	1995409	110770	97124	1927007	55966	174950	2399435	118194	228.8	82.13	419.6	114.3
BA.1	1960	3616	4916	<20	<20	<20	<20	<20	<20	1685314	337540	38020	7911	5351	18008	12446	39839	21200	9446	39222	2268	58943	687500	15282	265170	63707	54479	12623	59689	39300	n.d.	n.d.	n.d.	n.d.
BA.5	54074	2092	163.7	<20	<20	<20	<20	<20	<20	139.8	162.6	579.7	26745	35570	11255	55482	48775	39735	31923	52400	14286	13462	67571	32807	8199	17772	31404	10230	86060	76348	741.1	50.64	105.7	60.14
XBB	<20	<20	<20	<20	<20	<20	<20	<20	<20	61.2	24.12	294.6	23333	21531	7480	3946	19735	14224	47464	21430	15549	8696	12077	11880	6049	34990	7653	24.41	22.65	48.57	252.7	<20	<20	<20
SHC014	<20	<20	<20	148.4	503.7	652.5	2619	2757	3929	197.7	350.7	55.36	105.6	32.71	<20	<20	<20	47.09	<20	31	66.64	80589	37526	48049	19354	51395	114010	28927	57404	102138	<20	<20	<20	<20
WIV1	<20	<20	<20	46.7	90.83	27.91	551.4	575.7	434.7	<20	<20	<20	<20	<20	<20	<20	<20	<20	<20	<20	<20	2975	187.8	5957	627.2	1322	1284	37553	2262	585	<20	<20	<20	<20
Geometric Mean:
SARS-CoV-2		5080.05			<20			<20			1645.23			3062.12			345.086			185.206			355632			218799			367457			173.265
BA.1		3266.12			<20			<20			278616			9135.04			21905.7			9436.41			85237			97270.3			30937.4			n.d.
BA.5		2645.65			<20			<20			236.198			22040.6			47552.6			28803.7			31017.9			16602			40659.1			124.28
XBB		<20			<20			<20			75.7624			15547			10346.8			25101.3			10765.4			11744.1			29.9457			30.3892
SHC014		<20			365.367			3049.89			156.572			37.2802			21.9636			31.4096			52573.2			48403.7			55353.4			<20
WIV1		<20			49.1023			516.754			<20			<20			<20			<20			1493.04			1021.1			3676.47			<20
Geometric SD:
SARS-CoV-2		1.08436			0			0			1.65807			1.70151			2.56512			5.02447			4.59184			6.71372			5.13861			2.07093
BA.1		1.59703			0			0			6.70641			1.85786			1.79036			4.15856			6.88824			2.39177			2.2344			n.d.
BA.5		18.3047			0			0			2.18412			1.82074			1.18336			1.92685			2.24367			1.96216			3.3086			3.42531
XBB		0			0			0			3.54263			1.88681			2.34136			1.77632			1.20329			2.59279			1.52272			4.10447
SHC014		0			2.20547			1.24713			2.5725			2.67074			1.93575			2.10795			1.47702			2.43078			1.88054			0
WIV1		0			1.80688			1.16333			0			0			0			0			6.22572			1.5255			8.35646			0

## Sheet: Fig 3b
BA.5, Lung titers:
	VLP-614D-S	VLP-SARS-CoV-1-S	VLP-SHC014-S	VLP-BA.1-S	VLP-BA.5-S	VLP-BA.2.75.2-S	VLP-XBB-S	VLP-control
	1.2	6.961	5.731	1.2	1.2	1.2	1.2	5.955
	1.2	6.988	7.119	1.2	1.2	1.2	1.2	5.396
	1.2	5.99	5.195	1.2	1.2	1.2	1.2	6.067
								6.32155
								6.74172
								6.64461
Mean:	1.2	6.64633	6.015	1.2	1.2	1.2	1.2	6.18765
SD:	0	0.568562	0.992943	0	0	0	0	0.495809

## Sheet: Fig 3c
BA.5, Nasal titers:
	VLP-614D-S	VLP-SARS-CoV-1-S	VLP-SHC014-S	VLP-BA.1-S	VLP-BA.5-S	VLP-BA.2.75.2-S	VLP-XBB-S	VLP-control
	4.8893	6.80811	7.05115	5.37036	1.2	1.2	2.01472	7.09018
	6.08493	6.93092	6.53511	5.09018	1.2	1.2	2.284	6.91457
	4.60531	6.76592	7.31079	4.37358	1.2	1.2	2.70997	7.30821
Mean:	5.19318	6.83498	6.96569	4.9447	1.2	1.2	2.33623	7.10432
SD:	0.785227	0.0857199	0.394838	0.514064	0	0	0.350552	0.1972

## Sheet: Fig 4b
	BA.5, Lung titers					XBB.1, Lung titers
	VLP-614D-S + VLP-SHC014-S	VLP-614D-S + VLP-SHC014-S + VLP-BA.2.75.2-S	VLP-614D-S + VLP-SHC014-S + VLP-XBB-S	VLP-control			VLP-614D-S + VLP-SHC014-S	VLP-614D-S + VLP-SHC014-S + VLP-BA.2.75.2-S	VLP-614D-S + VLP-SHC014-S + VLP-XBB-S	VLP-control
	1.2	1.2	1.2	5.955			1.2	1.2	1.2	6.243
	1.2	1.2	1.2	5.396			1.2	1.2	1.2	6.301
	1.2	1.2	1.2	6.067			1.2	1.2	1.2	6.326
				6.32155
				6.74172		Mean:	1.2	1.2	1.2	6.29
				6.64461		SD:	0	0	0	0.0425793
Mean:	1.2	1.2	1.2	6.18765
SD:	0	0	0	0.495809

## Sheet: Fig 4c
	XBB.1, Lung titers
	Pfizer-BioNTech Bivalent, 30ug	PBS Control
	4.96614	6.02228
	3.24667	6.18208
	4.7815	6.75285
	3.49485	6.43047
Mean:	4.12229	6.34692
SD:	0.876934	0.318497

## Sheet: Fig 4d
	BA.5, Nasal titers					XBB.1, Nasal titers
	VLP-614D-S + VLP-SHC014-S	VLP-614D-S + VLP-SHC014-S + VLP-BA.2.75.2-S	VLP-614D-S + VLP-SHC014-S + VLP-XBB-S	VLP-control			VLP-614D-S + VLP-SHC014-S	VLP-614D-S + VLP-SHC014-S + VLP-BA.2.75.2-S	VLP-614D-S + VLP-SHC014-S + VLP-XBB-S	VLP-control
	3.14133	1.2	1.2	7.09018			3.24551	1.2	1.2	6.85387
	2.48149	1.2	1.2	6.91457			3.04576	1.2	1.2	7.16481
	4.26188	1.2	1.2	7.30821			3.93305	1.2	1.2	6.81548
Mean:	3.2949	1.2	1.2	7.10432		Mean:	3.40811	1.2	1.2	6.94472
SD:	0.900076	0	0	0.1972		SD:	0.465458	0	0	0.191569

## Sheet: Fig 4e
	XBB.1, Nasal titers
	Pfizer-BioNTech Bivalent, 30ug	PBS Control
	4.8365	6.02391
	5.11197	6.98576
	5.29675	6.07169
	5.00914	6.22011
Mean:	5.06359	6.32537
SD:	0.192562	0.448116

## Sheet: Fig 5a
	WIV1, Lung titers			SHC014, Lung titers
	VLP-614D-S + VLP-SHC014-S + VLP-XBB-S	VLP-control		VLP-614D-S + VLP-SHC014-S + VLP-XBB-S	VLP-control
	1.2	6.35052		1.2	6.25429
	1.2	5.86646		1.2	6.86316
	1.2	6.8403		1.2	7.06305
	1.2	5.8617		1.2	7.04576
Mean:	1.2	6.22974		1.2	6.80656
SD:	0	0.467189		0	0.379128

## Sheet: Fig 5b
	WIV1, Nasal titers			SHC014, Nasal titers
	VLP-614D-S + VLP-SHC014-S + VLP-XBB-S	VLP-control		VLP-614D-S + VLP-SHC014-S + VLP-XBB-S	VLP-control
	5.92894	7.44121		7.44196	8.06695
	5.29419	7.58358		7.22185	7.84873
	6.12142	7.98621		6.34679	7.94632
	5.93895	8.38021		6.86872	7.68707
Mean:	5.82087	7.8478		6.96983	7.88727
SD:	0.362097	0.423379		0.47778	0.160556
